# Supplementary material for: The outcomes of Lean management in a large academic hospital in Finland in 2018–2023: a qualitative study
Source: Int J Qual Health Care. 2026 Jun 4;38(3):mzag079. doi: 10.1093/intqhc/mzag079 (PMC13345745; doi:10.1093/intqhc/mzag079)
Supplement: mzag079_Supplementary_Data [file mzag079_supplementary_data.zip]

Archive with 1 entries (1 files):
- Attachment 1. Interview Questions for the Leaders.docx
